# Supplementary material for: Therapeutic Potential of Targeting the Cytochrome P450 Enzymes Using Lopinavir/Ritonavir in Colorectal Cancer: A Study in Monolayers, Spheroids and In Vivo Models
Source: Cancers (Basel). 2023 Aug 2;15(15):3939. doi: 10.3390/cancers15153939 (PMC10417395; doi:10.3390/cancers15153939)
Supplement: Supplementary file 1 [file cancers-15-03939-s001.zip]

Archive with 2 entries (1 files):
- cancers-2510145-supplementary/
- cancers-2510145-supplementary/cancers-2510145-supplementary.pdf
